# Supplementary material for: Hierarchical Coarse-Grained Strategy for Macromolecular Self-Assembly: Application to Hepatitis B Virus-Like Particles
Source: Int J Mol Sci. 2022 Nov 24;23(23):14699. doi: 10.3390/ijms232314699 (PMC9740473; doi:10.3390/ijms232314699)
Supplement: Supplementary file 1 [file ijms-23-14699-s001.zip]

Archive with 1 entries (1 files):
- ijms-2038874-supplementary.pdf
